# Supplementary material for: High-Confidence Placement of Fragments into Electron Density Using Anomalous Diffraction—A Case Study Using Hits Targeting SARS-CoV-2 Non-Structural Protein 1
Source: Int J Mol Sci. 2023 Jul 7;24(13):11197. doi: 10.3390/ijms241311197 (PMC10342360; doi:10.3390/ijms241311197)
Supplement: Supplementary file 1 [file ijms-24-11197-s001.zip]

Archive with 1 entries (1 files):
- ijms-2493541-supplementary.pdf
